# Supplementary material for: A Diverse Family of Host-Defense Peptides (Piscidins) Exhibit Specialized Anti-Bacterial and Anti-Protozoal Activities in Fishes
Source: PLoS One. 2016 Aug 23;11(8):e0159423. doi: 10.1371/journal.pone.0159423 (PMC4995043; doi:10.1371/journal.pone.0159423)
Supplement: S1 Table — (XLSX) [file pone.0159423.s003.xlsx]

## Sheet: Sheet1
Primer/Probe Name	Primer/Probe Sequence	Use
5’ RLM-RACE outer primer	5’ GCTGATGGCGATGAATGAACACTG 3’	5’ RLM-RACE primary primer
3’ RLM-RACE outer primer	5’ GCGAGCACAGAATTAATACGACT 3’	3’ RLM-RACE primary primer
5’ RLM-RACE inner primer	5’ CGCGGATCCGAACACTGCGTTTGCTGGCTTTGATG 3’	5’ RLM-RACE nested primer
3’ RLM-RACE inner primer	5’ CGCGGATCCGAATTAATACGACTCACTATAGG 3’	3’ RLM-RACE nested primer
P3 2 F	5’ TTCATTCACCACATTTTCCGT 3’	Initial cloning of partial genomic DNA sequences SB & WB piscidin 3; Gene specific 5’ RLM-RACE primary primer SB & WB piscidin 3; gDNA cloning SB & WB piscidin 3
P3 2 R1	5’ TGAGAAATCTGCCGATGCTTCT 3’	Initial cloning of partial genomic DNA sequences SB & WB piscidin 3; Gene specific 5’ RLM-RACE primary primer SB & WB piscidin 3; gDNA cloning SB & WB piscidin 3
RP3 F1 nest	5’ GGAATTGTTCACGGCCGGCAGA 3’	Gene specific 5’ RLM-RACE nested primer SB & WB piscidin 3
RP3 R1 nest	5’ CCGGCCGTGAACAATTCCAC 3’	Gene specific 3’ RLM-RACE nested primer SB & WB piscidin 3
P4 5 F	5’ GTTATGATCTTTTTGGTGTTGACA 3’	Initial cloning of partial genomic DNA sequences SB & WB piscidins 4 & WB piscidin 5; gDNA cloning WB piscidin 5
P4 5 R	5’ GCAGATAGTTTTGAAGCAAATTTT 3’	Initial cloning of partial genomic DNA sequences SB & WB piscidins 4 & WB piscidin 5
RP4 F1	5’ CTGGTCGTCCTCATGGCTGAA 3’	Gene specific 5’ RLM-RACE primary primer SB & WB piscidins 4 & WB piscidin 5
RP4 F5	5’ GTCTTATTTCAAGGTGCCAGGCA 3’	Gene specific 5’ RLM-RACE nested primer SB & WB piscidins 4
RP4 R1	5’ AAAAAGAACAGATTCAGCGCT 3’	Gene specific 3’ RLM-RACE primary primer SB & WB piscidins 4 & WB piscidin 5
RP4 R2	5’ GGTAGTAGATCACAGGTCTTCGAAC 3’	Gene specific 3’ RLM-RACE nested primer; gDNA cloning WB piscidin 5
RP4 R4	5’ TTGCTCTTGATTGTTGTCCGTCTC 3’	Gene specific 3’ RLM-RACE nested primer SB & WB piscidins 4
HSB63 F4	5’ AARGCNTGGTTYAARGGNGCNAAR 3’	Initial cloning of partial genomic DNA sequences SB & WB piscidins 6 & SB piscidin 7
HSB63 R1	5’ NCCRTANCKYTTRTTCATYTTNGCCAT 3’	Initial cloning of partial genomic DNA sequences SB & WB piscidins 6 & SB piscidin 7
R63 F3	5’ AATCAATCAGTGGAAAGGATGAAG 3’	Gene Specific SB piscidin 7 cloning
R63 F4	5’ AGGGGTGGATTGAAAGCATACAAA 3’	Gene specific 5’ RLM-RACE nested primer SB piscidin 7
R63 F7	5’ TGCCCATAGAGCTCTCACCAACTC 3’	Gene Specific SB & WB piscidins 6 cloning
R63 R4	5’ TGGCTTGAGCATCGGCTGGAGGTT 3’	Gene specific 3’ RLM-RACE nested primer SB piscidin 7
R63 R5	5’ CAGTTTTATTCATCAGGACAGTTT 3’	Gene Specific SB & WB piscidins 6; SB piscidin 7 cloning
R63 R6	5’ GTATCTGTAATCCTGAAACCCTTT 3’	Gene specific 3’ RLM-RACE nested primer SB & WB piscidins 6
QP1F	5’ CAAGACGATCCACAGACTTGTGA 3’	Real-Time qPCR primer SB piscidin 1
QP1R	5’ AAAGCCGCACGCTCAC 3’	Real-Time qPCR primer SB piscidin 1
QP2F	5’ GATCCACAAACTTGTGA 3’	Real-Time qPCR primer WB piscidin 1
QP2R	5’ TTAAAGAGCAACAAGAATGT 3’	Real-Time qPCR primer WB piscidin 1
QP3F	5’ AAGCATCGGCAGATTTCT 3’	Real-Time qPCR primer SB & WB piscidin 3
QP3R	5’ TAAAAGCATCCCGCTCT 3’	Real-Time qPCR primer SB & WB piscidin 3
QP4F	5’ CCAAGGCCATATTTCGA 3’	Real-Time qPCR primer & gDNA cloning SB piscidin 4
QP4R1	5’ AAACTATATCTTTAAAAAGAACAGTTT 3’	Real-Time qPCR primer & gDNA cloning SB piscidin 4
QP5F	5’ GTTTGATCGGAAGCTTATTCAGA 3’	Real-Time qPCR primer WB piscidin 5
QP5R	5’ ATCACAGGTCTTCGAACGTA 3’	Real-Time qPCR primer WB piscidin 5
QP6F	5’ CAAGGTCTTATTTCAAGGT 3’	Real-Time qPCR primer & gDNA cloning WB piscidin 4
QP6R	5’ AATATATCTTCAAAAAGAACAGAT 3’	Real-Time qPCR primer & gDNA cloning WB piscidin 4
QP7F	5’ AGCTCTCACCAACTCCTTT 3’	Real-Time qPCR primer & gDNA cloning SB & WB piscidins 6
QP7R	5’ AACCAAGCTTTCACAGATCC 3’	Real-Time qPCR primer & gDNA cloning SB & WB piscidins 6
QP8F	5’ ACGTCTGAAATCCATGTGGAGA 3’	Real-Time qPCR primer & gDNA cloning SB piscidin 7
QP8R1	5’ GTTGATCATTGGCTTGAGCA 3’	Real-Time qPCR primer & gDNA cloning SB piscidin 7
QP1P	5’ [6FAM]CTCTTGCT[+G][+C][+T]CTTGCTG[BHQ1] 3’	TaqMan probe SB piscidin 1
QP3P	5’ [6FAM]TTGCTGCTC[+T][+C][+T]CTCCT[BHQ1] 3’	TaqMan probe SB & WB piscidin 3
QP4P	5’ [HEX]TCCTGAGA[+C][+A][+G]ACAAC[BHQ1] 3’	TaqMan probe SB piscidin 4
QP5P	5’ [6FAM]CCTTGTGT[+G][+A][+T]CTCCAT[BHQ1] 3’	TaqMan probe WB piscidin 5
QP6P	5’ [6FAM]TC[+C]GT[+C]TC[+A]GG[+A]AC[BHQ1] 3’	TaqMan probe WB piscidin 4
QP7P	5’ [HEX]ACTT[+T]CA[+G]TC[+T]GT[+G]GAC[BHQ1] 3’	TaqMan probe SB & WB piscidins 6
