# Supplementary material for: A Diverse Family of Host-Defense Peptides (Piscidins) Exhibit Specialized Anti-Bacterial and Anti-Protozoal Activities in Fishes
Source: PLoS One. 2016 Aug 23;11(8):e0159423. doi: 10.1371/journal.pone.0159423 (PMC4995043; doi:10.1371/journal.pone.0159423)
Supplement: S2 Table — (XLSX) [file pone.0159423.s004.xlsx]

## Sheet: Sheet1
	Piscidin Expression (mean copy # / ng Total RNA ± SE)
Tissue	SB Piscidin 1	WB Piscidin 1	SB/WB Piscidin 3	SB Piscidin 4	WB Piscidin 4	WB Piscidin 5	SB/WB Piscidin 6	SB Piscidin 7
Gill	2639 ± 650c	363 ± 78c	33072 ± 11046a,b	7549 ± 1537b,c	21 ± 7c	2 ± 0.3c	41969 ± 13284a	260 ± 55c
Intestine	1582 ± 226c	473 ± 99c	20272 ± 3341b	57 ± 9c	3 ± 1c	1767 ± 307c	35004 ± 5322a	20684 ± 4718b
Kidney	1059 ± 147b,c	858 ± 148b,c	4731 ± 626a	1850 ± 289b	16 ± 4c	4 ± 2c	4677 ± 524a	171 ± 41c
Spleen	2875 ± 424b,c	389 ± 81d	8516 ± 1394a	3376 ± 418b	18 ± 4d	5 ± 0.8d	3183 ± 530b,c	1002 ± 701c,d
Liver	10 ± 1b	6 ± 1b	45 ± 6a	59 ± 7a	6 ± 1b	1 ± 0.4b	15 ± 3b	2 ± 0.7b
Letters beside means denote Tukey's HSD statistical differences between piscidins within each tissue
